# Supplementary material for: Duodenal Metatranscriptomics to Define Human and Microbial Functional Alterations Associated with Severe Obesity: A Pilot Study
Source: Microorganisms. 2020 Nov 17;8(11):1811. doi: 10.3390/microorganisms8111811 (PMC7698607; doi:10.3390/microorganisms8111811)
Supplement: Supplementary file 1 [file microorganisms-08-01811-s001.zip]

Archive with 7 entries (6 files):
- Suppl final/
- Suppl final/Supplementary file 1.doc
- Suppl final/Supplementary File 2.xlsx
- Suppl final/Supplementary file 3.xlsx
- Suppl final/Supplementary file 4.xlsx
- Suppl final/Supplementary Table S1.docx
- Suppl final/Supplementary_Figure_1.png
