# Supplementary material for: Duodenal Metatranscriptomics to Define Human and Microbial Functional Alterations Associated with Severe Obesity: A Pilot Study
Source: Microorganisms. 2020 Nov 17;8(11):1811. doi: 10.3390/microorganisms8111811 (PMC7698607; doi:10.3390/microorganisms8111811)
Supplement: Supplementary file 1 [file microorganisms-08-01811-s001.zip › Suppl final/Supplementary File 2.xlsx]

## Sheet: RefSeq functions
RefSeq functions	log2FC OBvsCO	padj
gtp-binding protein typa	3.62844	0.00771338			Up-expressed
ragb/susd family nutrient uptake outer membrane protein	3.35827	0.0113416			Down-expressed
ribonuclease y	3.23681	0.0247564
is4 family transposase	3.23661	0.0221433
penicillin-binding protein	3.14505	0.00453012
flavodoxin	3.09772	0.0126594
glutamate dehydrogenase	3.06605	0.0109556
biopolymer transporter exbd	2.93757	0.0221433
multispecies: phosphopyruvate hydratase	2.89849	0.00499035
dna-binding response regulator	2.82951	0.0031779
anaerobic ribonucleoside-triphosphate reductase	2.80211	0.0121729
multispecies: single-stranded dna-binding protein	2.7831	0.00870562
ribonuclease j	2.77232	0.0159539
formate c-acetyltransferase	2.72086	0.0221433
preprotein translocase subunit secy	2.69586	0.0294765
cysteine synthase a	2.68671	0.0258559
multispecies: membrane protein	2.6756	0.04023
phosphoglycerate kinase	2.6278	0.00385328
phenylalanine--trna ligase subunit beta	2.60307	0.024723
tonb-dependent receptor	2.59682	0.00299699
cell division protein ftsz	2.58243	0.024723
cell envelope biogenesis protein ompa	2.53565	0.049369
dna gyrase subunit a	2.4931	0.038756
multispecies: peroxiredoxin	2.46333	0.04023
phosphoenolpyruvate--protein phosphotransferase	2.46036	0.0270025
pyruvate:ferredoxin (flavodoxin) oxidoreductase	2.43953	0.0460073
elongation factor ts	2.37375	0.0301462
udp-n-acetylglucosamine 1-carboxyvinyltransferase	2.36242	0.04023
sensor histidine kinase	2.33052	0.00736286
multispecies: type i glyceraldehyde-3-phosphate dehydrogenase	2.28791	0.0376553
dna polymerase iii subunit alpha	2.26134	0.0342521
transposase	2.23244	0.00553029
metal abc transporter substrate-binding protein	2.17322	0.038756
multispecies: abc transporter atp-binding protein	2.02643	0.00299699
dna-directed rna polymerase subunit beta'	1.87293	0.0361506
polyribonucleotide nucleotidyltransferase	1.68079	0.0329468
f0f1 atp synthase subunit alpha	1.6337	0.0221433
16s rrna (cytosine(967)-c(5))-methyltransferase	1.51768	0.0377762
type i glyceraldehyde-3-phosphate dehydrogenase	1.41364	0.0143191
mfs transporter	1.25152	0.0329468
class a extended-spectrum beta-lactamase tem-157	1.21145	0.010841
pyridine nucleotide-disulfide oxidoreductase	1.20002	0.0124772
tem family class a beta-lactamase	1.19289	0.00986997
metal abc transporter permease	1.05787	0.038248
phosphopyruvate hydratase	1.01814	0.00986997
fkbp-type peptidyl-prolyl cis-trans isomerase	-1.02144	0.00453012
Bifunctional purine biosynthesis protein PurH	-1.29187	0.00870562
protein a*	-1.56336	0.0031507
c protein	-1.61308	0.00824862
external scaffolding protein d	-1.62979	0.00366338
capsid protein	-1.66798	0.00156247
multispecies: hypothetical protein	-1.71657	0.00870562
multispecies: bacteriophage k family protein	-1.96157	0.0121729
multispecies: scaffolding protein d	-2.43984	0.00979392
replication-associated protein a	-2.49632	0.0207673

## Sheet: RefSeq Organisms
RefSeq organisms	log2FC OBvsCO	padj
Gemella morbillorum	5.97816	0.00115195			Up-expressed
Parvimonas sp.	5.30714	0.000202053			Down-expressed
Porphyromonas endodontalis	5.19454	3.13206e-05
Fusobacterium massiliense	5.07392	0.0148261
Staphylococcus pasteuri	4.78388	0.000202053
Gemella haemolysans	4.24582	0.000202053
Porphyromonas catoniae	4.21893	0.00485814
Alloprevotella rava	4.12112	0.0483013
Parvimonas micra	3.72375	0.00235136
Prevotella multiformis	3.70866	0.0440934
Fusobacterium periodonticum	3.707	0.0420369
Porphyromonas sp.	3.47026	0.0144902
Porphyromonas somerae	3.42982	0.0282444
Helicobacter pylori	3.37177	0.0144902
Prevotella denticola	3.34408	0.00394657
Granulicatella elegans	3.20966	0.0285579
Streptococcus cristatus	2.95173	0.0440934
Actinomyces sp.	2.86916	0.00801291
Prevotellaceae bacterium	2.8447	0.00152273
Legionella pneumophila	2.76169	0.044414
Fusobacterium	2.70567	0.0106301
Fusobacterium sp.	2.70368	0.00166154
Alloprevotella tannerae	2.55895	0.0028515
Streptococcus gordonii	2.54777	0.0467677
Streptococcus agalactiae	2.45432	0.00166154
Streptococcus infantis	2.45073	0.0116076
Prevotella fusca	2.45043	0.0116076
Streptococcus oralis	2.43397	0.0144902
Prevotella	2.26359	0.0314775
Prevotella melaninogenica	2.20286	0.0088
Streptococcus sp.	2.03686	0.0440934
Porphyromonas	1.82323	0.00201009
Erwinia amylovora	1.56426	0.0144902
Prevotella sp.	1.55755	0.0304127
Enterobacter cloacae	1.09254	0.0343438
Gemmobacter sp.	-1.03201	0.0157342
Beijerinckia indica	-1.23276	0.044414
Celeribacter indicus	-1.36906	0.0440934
Novosphingobium capsulatum	-1.42141	0.0277308
Lactobacillus rossiae	-1.6455	0.00891536
Chlamydia abortus	-2.47699	0.0281527

## Sheet: Prevo.-Strepto._func
Prevotella	baseMean	log2FC OBvsCO	lfcSE	stat	pvalue	padj
RagB/SusD family nutrient uptake outer membrane protein	5.97012	4.90436	1.09693	4.47098	7.78616e-06	0.00109785
elongation factor Tu	10.589	4.36704	1.24672	3.50282	0.000460353	0.013758
peptidase	4.14234	4.36684	1.12484	3.88219	0.000103521	0.0072982
endo-beta-N-acetylglucosaminidase	3.48793	4.09507	1.24169	3.29798	0.000973823	0.0155329
energy transducer TonB	3.26933	3.97832	1.34683	2.95385	0.00313835	0.0316076
molecular chaperone HtpG	3.1063	3.91573	1.27583	3.06916	0.00214659	0.0250547
type I glyceraldehyde-3-phosphate dehydrogenase	7.23427	3.7414	1.2076	3.09821	0.00194693	0.0249562
ATP-dependent chaperone ClpB	3.55558	3.72836	1.37564	2.71028	0.0067226	0.0442657
biopolymer transporter ExbD	6.80181	3.5288	1.15805	3.04718	0.00231001	0.0250547
TonB-dependent receptor	19.853	3.46958	0.994911	3.48733	0.000487873	0.013758
hypothetical protein	155.888	3.27115	0.993385	3.29294	0.000991461	0.0155329
preprotein translocase subunit SecY	4.98814	3.222	1.19275	2.70131	0.00690671	0.0442657
SusC/RagA family TonB-linked outer membrane protein	16.2178	2.77391	0.973171	2.85038	0.00436665	0.0364472
Streptococcus	baseMean	log2FC OBvsCO	lfcSE	stat	pvalue	padj
pyruvate kinase	5.60448	4.52672	0.888678	5.09377	3.51009e-07	0.000122502
L-lactate dehydrogenase	2.90236	3.96196	1.04877	3.77771	0.000158278	0.00690487
cell surface protein	2.65509	3.8639	0.968575	3.98927	6.62779e-05	0.0046262
F0F1 ATP synthase subunit alpha, partial	2.52019	3.70909	0.865118	4.28738	1.80791e-05	0.00315481
penicillin-binding protein	4.94959	3.68847	0.946961	3.89506	9.81761e-05	0.00489478
PTS galactitol transporter subunit IIC	2.23121	3.48943	0.975193	3.57819	0.00034598	0.0100622
transketolase	2.52228	3.48592	0.871758	3.99873	6.36842e-05	0.0046262
YSIRK signal domain/LPXTG anchor domain surface protein, partial	2.46956	3.42806	0.979571	3.49955	0.000466044	0.0122148
manganese ABC transporter substrate-binding protein	3.57316	3.40925	0.946683	3.60126	0.000316682	0.0100475
aminodeoxychorismate lyase	2.05641	3.30951	1.05425	3.1392	0.00169412	0.0236499
cell division protein FtsH	2.39427	3.25199	0.953313	3.41125	0.000646648	0.0145009
choline-binding protein A	1.76665	3.21166	0.957609	3.35384	0.000796998	0.0157722
PTS fructose transporter subunit IIC	2.11449	3.04946	0.953317	3.19879	0.00138004	0.021731
peptide ABC transporter permease	2.12566	3.02635	0.951366	3.18106	0.00146739	0.021731
ABC transporter ATP-binding protein	7.87455	3.01435	0.740532	4.07051	4.69094e-05	0.0046262
elongation factor Tu	8.75231	2.96801	0.759654	3.90706	9.34258e-05	0.00489478
aquaporin	1.55541	2.94082	0.980811	2.99836	0.00271436	0.0286135
membrane protein	1.56687	2.92442	0.972504	3.0071	0.00263749	0.0286135
formate acetyltransferase, partial	1.52583	2.89204	1.05223	2.74848	0.00598719	0.0465729
carbamoyl phosphate synthase large subunit	2.89581	2.8505	0.924441	3.08348	0.00204592	0.0250309
sensor histidine kinase	4.34537	2.8445	0.81594	3.48617	0.000489993	0.0122148
pyruvate oxidase, partial	6.07126	2.80959	0.882581	3.18337	0.0014557	0.021731
GTP-binding protein TypA	3.67436	2.80929	0.956607	2.93672	0.00331701	0.0312874
translation elongation factor G	1.33327	2.73832	1.00239	2.7318	0.00629897	0.0467732
beta-galactosidase	5.92316	2.7229	0.952484	2.85873	0.00425337	0.0380622
phosphoglycerate kinase	3.35146	2.71888	0.90925	2.99024	0.00278757	0.0286135
YSIRK type signal peptide	2.32694	2.70933	1.0018	2.70445	0.00684182	0.0478242
glycosyl transferase	1.67893	2.66545	0.951534	2.80121	0.00509116	0.0444204
threonine synthase	1.69002	2.62751	0.956327	2.7475	0.0060051	0.0465729
serine protease	8.5373	2.53671	0.845166	3.00143	0.00268713	0.0286135
preprotein translocase subunit SecY	4.43551	2.52816	0.814699	3.10318	0.00191451	0.0247468
