# Supplementary material for: Duodenal Metatranscriptomics to Define Human and Microbial Functional Alterations Associated with Severe Obesity: A Pilot Study
Source: Microorganisms. 2020 Nov 17;8(11):1811. doi: 10.3390/microorganisms8111811 (PMC7698607; doi:10.3390/microorganisms8111811)
Supplement: Supplementary file 1 [file microorganisms-08-01811-s001.zip › Suppl final/Supplementary file 3.xlsx]

## Sheet: Level3
log2FoldChange OB vs CO	padj	L3	L2	L1
2.19037	0.0177659	Common_Pathway_For_Synthesis_of_Aromatic_Compounds_(DAHP_synthase_to_chorismate)	Aromatic amino acids and derivatives	Amino Acids and Derivatives
2.54207	0.0199146	Glycine_Biosynthesis	Alanine, serine, and glycine	Amino Acids and Derivatives
2.17906	0.0315309	Lysine_Biosynthesis_DAP_Pathway	Lysine, threonine, methionine, and cysteine	Amino Acids and Derivatives
2.7236	0.00810221	Threonine_and_Homoserine_Biosynthesis	Lysine, threonine, methionine, and cysteine	Amino Acids and Derivatives
2.68216	0.0450038	Cellulosome	Polysaccharides	Carbohydrates
3.14018	0.00644871	D-Tagatose_and_Galactitol_Utilization	Monosaccharides	Carbohydrates
2.36009	0.0152915	Fermentations:_Mixed_acid	Fermentation	Carbohydrates
2.43307	0.0289175	Lactate_utilization	Organic acids	Carbohydrates
3.18007	0.00548843	N-Acetyl-Galactosamine_and_Galactosamine_Utilization	Aminosugars	Carbohydrates
2.63266	0.02369	Pyruvate:ferredoxin_oxidoreductase	Central carbohydrate metabolism	Carbohydrates
1.94245	0.00630597	Bacterial_Cytoskeleton	Cell Division and Cell Cycle	Cell Division and Cell Cycle
2.59734	0.0289175	Control_of_cell_elongation_-_division_cycle_in_Bacilli	Cell Division and Cell Cycle	Cell Division and Cell Cycle
1.66182	0.0358584	Two_cell_division_clusters_relating_to_chromosome_partitioning	Cell Division and Cell Cycle	Cell Division and Cell Cycle
1.98635	0.0152915	Peptidoglycan_Biosynthesis	Cell Wall and Capsule	Cell Wall and Capsule
2.12139	0.0152915	Peptidoglycan_biosynthesis--gjo	Cell Wall and Capsule	Cell Wall and Capsule
2.84141	0.0289175	Phosphorylcholine_incorporation_in_LPS	Capsular and extracellular polysacchrides	Cell Wall and Capsule
1.62691	0.0228721	Sialic_Acid_Metabolism	Capsular and extracellular polysacchrides	Cell Wall and Capsule
2.29913	0.00369183	CBSS-262719.3.peg.410	Clustering-based subsystems	Clustering-based subsystems
3.19822	0.00799605	CBSS-281090.3.peg.464	Clustering-based subsystems	Clustering-based subsystems
1.74093	0.0289175	Cell_Division_Cluster	Cell Division	Clustering-based subsystems
2.78137	0.0289175	KH_domain_RNA_binding_protein_YlqC	Clustering-based subsystems	Clustering-based subsystems
1.54457	0.0265474	Coenzyme_A_Biosynthesis	Coenzyme A	Cofactors, Vitamins, Prosthetic Groups, Pigments
2.29167	0.0289175	Riboflavin,_FMN_and_FAD_metabolism	Riboflavin, FMN, FAD	Cofactors, Vitamins, Prosthetic Groups, Pigments
1.06472	0.0450038	DNA_repair,_bacterial_RecFOR_pathway	DNA repair	DNA Metabolism
2.73208	0.0289175	DNA_repair,_bacterial_UmuCD_system	DNA repair	DNA Metabolism
2.48609	0.0411576	DNA_structural_proteins,_bacterial	DNA Metabolism	DNA Metabolism
1.60892	0.00630597	DNA-replication	DNA replication	DNA Metabolism
2.32508	0.0265474	Type_I_Restriction-Modification	DNA Metabolism	DNA Metabolism
2.08148	0.0344887	RNA_polymerase_bacterial	Transcription	RNA Metabolism
1.79375	0.0289175	Transcription_factors_bacterial	Transcription	RNA Metabolism
1.96404	0.0289175	Glycerolipid_and_Glycerophospholipid_Metabolism_in_Bacteria	Phospholipids	Fatty Acids, Lipids, and Isoprenoids
2.64676	0.0199146	Heme,_hemin_uptake_and_utilization_systems_in_GramPositives	Iron acquisition and metabolism	Iron acquisition and metabolism
1.97594	0.0265474	ABC_transporter_oligopeptide_(TC_3.A.1.5.1)	ABC transporters	Membrane Transport
2.30429	0.0265474	HtrA_and_Sec_secretion	Protein translocation across cytoplasmic membrane	Membrane Transport
1.03015	0.0384747	Proton-dependent_Peptide_Transporters	Uni- Sym- and Antiporters	Membrane Transport
1.17421	0.0173086	Ton_and_Tol_transport_systems	Membrane Transport	Membrane Transport
2.43794	0.0229447	Transport_of_Manganese	Membrane Transport	Membrane Transport
2.85756	0.0183952	GroEL_GroES	Protein folding	Protein Metabolism
2.57102	0.0289175	Ribosome_biogenesis_bacterial	Protein biosynthesis	Protein Metabolism
1.09213	0.0495142	Translation_termination_factors_bacterial	Protein biosynthesis	Protein Metabolism
2.96316	0.0177659	HPr_catabolite_repression_system	Regulation and Cell signaling	Regulation and Cell signaling
2.58723	0.0474707	Na(+)-translocating_NADH-quinone_oxidoreductase_and_rnf-like_group_of_electron_transport_complexes	Electron donating reactions	Respiration
2.12717	0.00630597	Redox-dependent_regulation_of_nucleus_processes	Oxidative stress	Stress Response
2.28924	0.0287865	Thioredoxin-disulfide_reductase	Sulfur Metabolism	Sulfur Metabolism
1.1366	0.0152915	Beta-lactamase	Resistance to antibiotics and toxic compounds	Virulence, Disease and Defense
3.28961	0.00774429	Mercuric_reductase	Resistance to antibiotics and toxic compounds	Virulence, Disease and Defense
2.14907	0.0152915	Resistance_to_fluoroquinolones	Resistance to antibiotics and toxic compounds	Virulence, Disease and Defense
2.45942	0.0265474	Streptococcus_pyogenes_Virulome	Virulence, Disease and Defense	Virulence, Disease and Defense

## Sheet: Level4
log2FoldChange OB vs CO	padj	L4	L3	L2	L1
2.66376	0.0204166	Aspartokinase (EC 2.7.2.4)	Threonine_and_Homoserine_Biosynthesis	Lysine, threonine, methionine, and cysteine	Amino Acids and Derivatives
2.80761	0.0257044	Glutamine synthetase type I (EC 6.3.1.2)	Glutamine,_Glutamate,_Aspartate_and_Asparagine_Biosynthesis	Glutamine, glutamate, aspartate, asparagine; ammonia assimilation	Amino Acids and Derivatives
2.73719	0.010873	NADP-specific glutamate dehydrogenase (EC 1.4.1.4)	Glutamine,_Glutamate,_Aspartate_and_Asparagine_Biosynthesis	Glutamine, glutamate, aspartate, asparagine; ammonia assimilation	Amino Acids and Derivatives
2.73719	0.010873	NADP-specific glutamate dehydrogenase (EC 1.4.1.4)	Glutamate_dehydrogenases	Glutamine, glutamate, aspartate, asparagine; ammonia assimilation	Amino Acids and Derivatives
2.38268	0.0257044	6-phosphofructokinase (EC 2.7.1.11)	Glycolysis_and_Gluconeogenesis	Central carbohydrate metabolism	Carbohydrates
2.38268	0.0257044	6-phosphofructokinase (EC 2.7.1.11)	Glycolysis_and_Gluconeogenesis,_including_Archaeal_enzymes	Central carbohydrate metabolism	Carbohydrates
2.38268	0.0257044	6-phosphofructokinase (EC 2.7.1.11)	D-Tagatose_and_Galactitol_Utilization	Monosaccharides	Carbohydrates
1.12307	0.00594459	Enolase (EC 4.2.1.11)	Entner-Doudoroff_Pathway	Central carbohydrate metabolism	Carbohydrates
1.12307	0.00594459	Enolase (EC 4.2.1.11)	Glycolysis_and_Gluconeogenesis	Central carbohydrate metabolism	Carbohydrates
1.12307	0.00594459	Enolase (EC 4.2.1.11)	Glycolysis_and_Gluconeogenesis,_including_Archaeal_enzymes	Central carbohydrate metabolism	Carbohydrates
1.12307	0.00594459	Enolase (EC 4.2.1.11)	Serine-glyoxylate_cycle	One-carbon Metabolism	Carbohydrates
2.69902	0.00840485	Fructose-bisphosphate aldolase class II (EC 4.1.2.13)	Glycolysis_and_Gluconeogenesis	Central carbohydrate metabolism	Carbohydrates
2.11396	0.0495914	Glycogen debranching enzyme (EC 3.2.1.-)	Trehalose_Biosynthesis	Di- and oligosaccharides	Carbohydrates
2.11396	0.0495914	Glycogen debranching enzyme (EC 3.2.1.-)	Glycogen_metabolism	Polysaccharides	Carbohydrates
2.91442	0.0140746	Maltose/maltodextrin ABC transporter, permease protein MalG	Maltose_and_Maltodextrin_Utilization	Di- and oligosaccharides	Carbohydrates
2.49349	0.0492659	Phosphoenolpyruvate carboxylase (EC 4.1.1.31)	Fermentations:_Mixed_acid	Fermentation	Carbohydrates
2.37065	0.0480619	Phosphoenolpyruvate-protein phosphotransferase of PTS system (EC 2.7.3.9)	Fructose_utilization	Monosaccharides	Carbohydrates
2.37065	0.0480619	Phosphoenolpyruvate-protein phosphotransferase of PTS system (EC 2.7.3.9)	Mannitol_Utilization	Sugar alcohols	Carbohydrates
2.6641	0.0210185	Phosphoglycerate kinase (EC 2.7.2.3)	Entner-Doudoroff_Pathway	Central carbohydrate metabolism	Carbohydrates
2.6641	0.0210185	Phosphoglycerate kinase (EC 2.7.2.3)	Glycolysis_and_Gluconeogenesis	Central carbohydrate metabolism	Carbohydrates
2.6641	0.0210185	Phosphoglycerate kinase (EC 2.7.2.3)	Glycolysis_and_Gluconeogenesis,_including_Archaeal_enzymes	Central carbohydrate metabolism	Carbohydrates
2.47117	0.0289297	Pyruvate formate-lyase (EC 2.3.1.54)	Fermentations:_Mixed_acid	Fermentation	Carbohydrates
3.06425	0.00910603	Pyruvate oxidase (EC 1.2.3.3)	Pyruvate_metabolism_II:_acetyl-CoA,_acetogenesis_from_pyruvate	Central carbohydrate metabolism	Carbohydrates
2.48453	0.0479977	Pyruvate-flavodoxin oxidoreductase (EC 1.2.7.-)	Pyruvate:ferredoxin_oxidoreductase	Central carbohydrate metabolism	Carbohydrates
2.81872	0.0212158	Cell division protein FtsX	CBSS-393121.3.peg.2760	Protein export?	Clustering-based subsystems
2.88735	0.0348947	Cell division protein FtsX	Bacterial_Cell_Division	Clustering-based subsystems
2.21136	0.0454377	DNA polymerase III alpha subunit (EC 2.7.7.7)	CBSS-350688.3.peg.1509	Clustering-based subsystems
3.10894	0.010873	FIG004453: protein YceG like	CBSS-281090.3.peg.464	Clustering-based subsystems
3.10894	0.010873	FIG004453: protein YceG like	CBSS-323097.3.peg.2594	Clustering-based subsystems
2.72584	0.035984	Zn-dependent hydrolase, RNA-metabolising, CPSF 100 kDa analog	Bacterial_RNA-metabolizing_Zn-dependent_hydrolases	Clustering-based subsystems
2.00698	0.010873	Polyribonucleotide nucleotidyltransferase (EC 2.7.7.8)	Bacterial_RNA-metabolizing_Zn-dependent_hydrolases	Clustering-based subsystems
3.43564	0.0199703	Flavodoxin 1	Flavodoxin	Riboflavin, FMN, FAD	Cofactors, Vitamins, Prosthetic Groups, Pigments
2.59632	0.0045034	NAD-dependent glyceraldehyde-3-phosphate dehydrogenase (EC 1.2.1.12)	Pyridoxin_(Vitamin_B6)_Biosynthesis	Pyridoxine	Cofactors, Vitamins, Prosthetic Groups, Pigments
2.61072	0.0492738	Hydroxymethylpyrimidine ABC transporter, substrate-binding component	Thiamin_biosynthesis	Cofactors, Vitamins, Prosthetic Groups, Pigments
2.44599	0.0114094	DNA polymerase III alpha subunit (EC 2.7.7.7)	DNA-replication	DNA replication	DNA Metabolism
2.78612	0.045626	RecA protein	DNA_repair,_bacterial_UmuCD_system	DNA repair	DNA Metabolism
2.00698	0.010873	Polyribonucleotide nucleotidyltransferase (EC 2.7.7.8)	Polyadenylation_bacterial	RNA processing and modification	RNA Metabolism
2.62879	0.045626	Type I restriction-modification system, restriction subunit R (EC 3.1.21.3)	Type_I_Restriction-Modification	DNA Metabolism
1.11852	0.0399459	Di-/tripeptide transporter	Proton-dependent_Peptide_Transporters	Uni- Sym- and Antiporters	Membrane Transport
2.37065	0.0480619	Phosphoenolpyruvate-protein phosphotransferase of PTS system (EC 2.7.3.9)	Fructose_and_Mannose_Inducible_PTS	Sugar Phosphotransferase Systems, PTS	Membrane Transport
2.49043	0.0257044	Preprotein translocase secY subunit (TC 3.A.5.1.1)	HtrA_and_Sec_secretion	Protein translocation across cytoplasmic membrane	Membrane Transport
2.85363	0.0232588	Manganese ABC transporter, ATP-binding protein SitB	Transport_of_Manganese	Membrane Transport
3.64997	0.0045034	Manganese ABC transporter, inner membrane permease protein SitD	Transport_of_Manganese	Membrane Transport
2.19343	0.0347118	Manganese ABC transporter, periplasmic-binding protein SitA	Transport_of_Manganese	Membrane Transport
2.73013	0.00616996	TonB-dependent receptor	Ton_and_Tol_transport_systems	Membrane Transport
2.61072	0.0492738	Hydroxymethylpyrimidine ABC transporter, substrate-binding component	COG2363	Plant-Prokaryote DOE project	Miscellaneous
-1.58495	0.0029577	Phage capsid and scaffold	Phage_capsid_proteins	Bacteriophage structural proteins	Phages, Prophages, Transposable elements
-1.47579	0.00807517	Phage capsid assembly	Phage_capsid_proteins	Bacteriophage structural proteins	Phages, Prophages, Transposable elements
-1.90935	0.00594459	Phage endolysin	Phage_entry_and_exit	Phage Host Interactions	Phages, Prophages, Transposable elements
-1.56112	0.00328534	Phage major capsid protein	Phage_capsid_proteins	Bacteriophage structural proteins	Phages, Prophages, Transposable elements
1.0338	0.036426	Aspartyl-tRNA synthetase (EC 6.1.1.12)	tRNA_aminoacylation,_Asp_and_Asn	Protein biosynthesis	Protein Metabolism
1.18811	0.0214866	Chaperone protein DnaK	Protein_chaperones	Protein folding	Protein Metabolism
2.44193	0.00594459	GTP-binding protein TypA/BipA	Universal_GTPases	Protein biosynthesis	Protein Metabolism
2.96589	0.0172465	Heat shock protein 60 family chaperone GroEL	GroEL_GroES	Protein folding	Protein Metabolism
2.5934	0.0492659	Histidyl-tRNA synthetase (EC 6.1.1.21)	tRNA_aminoacylation,_His	Protein biosynthesis	Protein Metabolism
2.34704	0.0276541	Phenylalanyl-tRNA synthetase beta chain (EC 6.1.1.20)	tRNA_aminoacylation,_Phe	Protein biosynthesis	Protein Metabolism
2.4937	0.0257044	Thioredoxin reductase (EC 1.8.1.9)	Glycine_reductase,_sarcosine_reductase_and_betaine_reductase	Selenoproteins	Protein Metabolism
1.97214	0.0410844	Translation elongation factor P	Translation_elongation_factors_bacterial	Protein biosynthesis	Protein Metabolism
1.97214	0.0410844	Translation elongation factor P	Translation_elongation_factors_eukaryotic_and_archaeal	Protein biosynthesis	Protein Metabolism
3.19407	0.010873	Translation initiation factor 3	Translation_initiation_factors_bacterial	Protein biosynthesis	Protein Metabolism
3.38898	0.0289297	ATP synthase gamma chain (EC 3.6.3.14)	F0F1-type_ATP_synthase	ATP synthases	Respiration
1.18811	0.0214866	Chaperone protein DnaK	Heat_shock_dnaK_gene_cluster_extended	Heat shock	Stress Response
3.34401	0.00616996	Choline binding protein A	Choline_and_Betaine_Uptake_and_Betaine_Biosynthesis	Osmotic stress	Stress Response
3.3725	0.0228862	Manganese superoxide dismutase (EC 1.15.1.1)	Oxidative_stress	Oxidative stress	Stress Response
3.3725	0.0228862	Manganese superoxide dismutase (EC 1.15.1.1)	Protection_from_Reactive_Oxygen_Species	Oxidative stress	Stress Response
2.59632	0.0045034	NAD-dependent glyceraldehyde-3-phosphate dehydrogenase (EC 1.2.1.12)	Redox-dependent_regulation_of_nucleus_processes	Oxidative stress	Stress Response
1.20052	0.00807517	Beta-lactamase (EC 3.5.2.6)	Beta-lactamase	Resistance to antibiotics and toxic compounds	Virulence, Disease and Defense
3.39072	0.00807517	PF00070 family, FAD-dependent NAD(P)-disulphide oxidoreductase	Mercuric_reductase	Resistance to antibiotics and toxic compounds	Virulence, Disease and Defense
2.49071	0.0257044	Topoisomerase IV subunit A (EC 5.99.1.-)	Resistance_to_fluoroquinolones	Resistance to antibiotics and toxic compounds	Virulence, Disease and Defense
2.83403	0.0270945	C5a peptidase (EC 3.4.21.-)	Streptococcus_pyogenes_Virulome	Virulence, Disease and Defense
2.47757	0.035984	Plasmin(ogen) receptor	Streptococcus_pyogenes_Virulome	Virulence, Disease and Defense
2.86	0.0110914	Cell division protein FtsZ (EC 3.4.24.-)	Bacterial_Cytoskeleton	Cell Division and Cell Cycle
2.80761	0.0257044	Glutamine synthetase type I (EC 6.3.1.2)	Peptidoglycan_Biosynthesis	Cell Wall and Capsule
2.19364	0.0408931	UDP-N-acetylmuramoylalanine--D-glutamate ligase (EC 6.3.2.9)	Peptidoglycan_biosynthesis--gjo	Cell Wall and Capsule
2.67027	0.0107948	Ribonucleotide reductase of class III (anaerobic), large subunit (EC 1.17.4.2)	Ribonucleotide_reduction	Nucleosides and Nucleotides
2.4937	0.0257044	Thioredoxin reductase (EC 1.8.1.9)	Thioredoxin-disulfide_reductase	Sulfur Metabolism
