# Supplementary material for: Duodenal Metatranscriptomics to Define Human and Microbial Functional Alterations Associated with Severe Obesity: A Pilot Study
Source: Microorganisms. 2020 Nov 17;8(11):1811. doi: 10.3390/microorganisms8111811 (PMC7698607; doi:10.3390/microorganisms8111811)
Supplement: Supplementary file 1 [file microorganisms-08-01811-s001.zip › Suppl final/Supplementary file 4.xlsx]

## Sheet: Up
Up-Regulated Transcripts in OB vs CO samples
Ensembl transcript Id	Ensembl Gene Id	Gene Symbol	log2FoldChange	padj	Gene Name	GOTERM_BP_DIRECT	GOTERM_MF_DIRECT	KEGG_PATHWAY
ENST00000380876.4	ENSG00000205609.12	EIF3CL	21.82	1.29e-16	eukaryotic translation initiation factor 3 subunit C-like(EIF3CL)	GO:0001731~formation of translation preinitiation complex,GO:0006413~translational initiation,GO:0006446~regulation of translational initiation,	GO:0003743~translation initiation factor activity,GO:0031369~translation initiation factor binding,	hsa03013:RNA transport,
ENST00000573778.6	ENSG00000185624.14	P4HB	21.74	5.298e-13	prolyl 4-hydroxylase subunit beta(P4HB)	GO:0000302~response to reactive oxygen species,GO:0018401~peptidyl-proline hydroxylation to 4-hydroxy-L-proline,GO:0034976~response to endoplasmic reticulum stress,GO:0042158~lipoprotein biosynthetic process,GO:0045454~cell redox homeostasis,GO:0046598~positive regulation of viral entry into host cell,GO:0071456~cellular response to hypoxia,GO:1902175~regulation of oxidative stress-induced intrin…	GO:0003756~protein disulfide isomerase activity,GO:0004656~procollagen-proline 4-dioxygenase activity,GO:0005178~integrin binding,GO:0005515~protein binding,GO:0016853~isomerase activity,GO:0019899~enzyme binding,GO:0044822~poly(A) RNA binding,GO:0046982~protein heterodimerization activity,GO:0051213~dioxygenase activity,	hsa04141:Protein processing in endoplasmic reticulum,
ENST00000432899.5 *	ENSG00000143933.16	CALM2	10.91	4.92e-09	calmodulin 2(CALM2)	GO:0000086~G2/M transition of mitotic cell cycle,GO:0000165~MAPK cascade,GO:0001975~response to amphetamine,GO:0002027~regulation of heart rate,GO:0002576~platelet degranulation,GO:0005513~detection of calcium ion,GO:0005980~glycogen catabolic process,GO:0006936~muscle contraction,GO:0007186~G-protein coupled receptor signaling pathway,GO:0007190~activation of adenylate cyclase activity,GO:000722…	GO:0005088~Ras guanyl-nucleotide exchange factor activity,GO:0005509~calcium ion binding,GO:0005515~protein binding,GO:0008440~inositol-1,4,5-trisphosphate 3-kinase activity,GO:0015276~ligand-gated ion channel activity,GO:0016301~kinase activity,GO:0019901~protein kinase binding,GO:0019904~protein domain specific binding,GO:0030235~nitric-oxide synthase regulator activity,GO:0031432~titin binding…	hsa04014:Ras signaling pathway,hsa04015:Rap1 signaling pathway,hsa04020:Calcium signaling pathway,hsa04022:cGMP-PKG signaling pathway,hsa04024:cAMP signaling pathway,hsa04070:Phosphatidylinositol signaling system,hsa04114:Oocyte meiosis,hsa04261:Adrenergic signaling in cardiomyocytes,hsa04270:Vascular smooth muscle contraction,hsa04713:Circadian entrainment,hsa04720:Long-term potentiation,hsa0472…
ENST00000360490.6	ENSG00000196549.10	MME	20.61	3.837e-08	membrane metalloendopeptidase(MME)	GO:0001822~kidney development,GO:0002003~angiotensin maturation,GO:0006508~proteolysis,GO:0006518~peptide metabolic process,GO:0019233~sensory perception of pain,GO:0046449~creatinine metabolic process,GO:0050435~beta-amyloid metabolic process,GO:0071345~cellular response to cytokine stimulus,GO:0071492~cellular response to UV-A,GO:0071493~cellular response to UV-B,GO:0090399~replicative senescen…	GO:0004175~endopeptidase activity,GO:0004222~metalloendopeptidase activity,GO:0005515~protein binding,GO:0008237~metallopeptidase activity,GO:0008238~exopeptidase activity,GO:0008270~zinc ion binding,GO:0042277~peptide binding,	hsa04614:Renin-angiotensin system,hsa04640:Hematopoietic cell lineage,hsa04974:Protein digestion and absorption,hsa05010:Alzheimer's disease,
ENST00000448764.5	ENSG00000087087.19	SRRT	6.18	6.409e-06	serrate, RNA effector molecule(SRRT)	GO:0000398~mRNA splicing, via spliceosome,GO:0006355~regulation of transcription, DNA-templated,GO:0008283~cell proliferation,GO:0031053~primary miRNA processing,GO:0042795~snRNA transcription from RNA polymerase II promoter,GO:0046685~response to arsenic-containing substance,GO:0050769~positive regulation of neurogenesis,GO:0097150~neuronal stem cell population maintenance,	GO:0000166~nucleotide binding,GO:0003677~DNA binding,GO:0005515~protein binding,GO:0044822~poly(A) RNA binding,
ENST00000345795.6	ENSG00000166734.18	CASC4	7.62	6.409e-06	cancer susceptibility candidate 4(CASC4)
ENST00000456458.5 *	ENSG00000122643.19	NT5C3A	6.21	0.001543	5'-nucleotidase, cytosolic IIIA(NT5C3A)	GO:0006213~pyrimidine nucleoside metabolic process,GO:0009117~nucleotide metabolic process,GO:0016311~dephosphorylation,GO:0046085~adenosine metabolic process,GO:0046135~pyrimidine nucleoside catabolic process,	GO:0000166~nucleotide binding,GO:0000287~magnesium ion binding,GO:0008253~5'-nucleotidase activity,GO:0008665~2'-phosphotransferase activity,	hsa00230:Purine metabolism,hsa00240:Pyrimidine metabolism,hsa00760:Nicotinate and nicotinamide metabolism,hsa01100:Metabolic pathways,
ENST00000591399.5	ENSG00000132471.11	WBP2	2.88	0.002156	WW domain binding protein 2(WBP2)	GO:0045184~establishment of protein localization,GO:0045815~positive regulation of gene expression, epigenetic,GO:0045944~positive regulation of transcription from RNA polymerase II promoter,GO:0071391~cellular response to estrogen stimulus,GO:0071442~positive regulation of histone H3-K14 acetylation,	GO:0000979~RNA polymerase II core promoter sequence-specific DNA binding,GO:0001105~RNA polymerase II transcription coactivator activity,GO:0005515~protein binding,GO:0031490~chromatin DNA binding,
ENST00000305046.12	ENSG00000196616.13	ADH1B	3.41	0.005161	alcohol dehydrogenase 1B (class I), beta polypeptide(ADH1B)	GO:0006069~ethanol oxidation,	GO:0004024~alcohol dehydrogenase activity, zinc-dependent,GO:0008270~zinc ion binding,GO:0016491~oxidoreductase activity,	hsa00010:Glycolysis / Gluconeogenesis,hsa00071:Fatty acid degradation,hsa00350:Tyrosine metabolism,hsa00830:Retinol metabolism,hsa00980:Metabolism of xenobiotics by cytochrome P450,hsa00982:Drug metabolism - cytochrome P450,hsa01100:Metabolic pathways,hsa05204:Chemical carcinogenesis,
ENST00000379549.6	ENSG00000109381.19	ELF2	6.94	0.008453	E74 like ETS transcription factor 2(ELF2)	GO:0006351~transcription, DNA-templated,GO:0006357~regulation of transcription from RNA polymerase II promoter,GO:0030154~cell differentiation,GO:0045892~negative regulation of transcription, DNA-templated,GO:0045893~positive regulation of transcription, DNA-templated,	GO:0000981~RNA polymerase II transcription factor activity, sequence-specific DNA binding,GO:0003700~transcription factor activity, sequence-specific DNA binding,GO:0005515~protein binding,GO:0043565~sequence-specific DNA binding,
ENST00000428779.5	ENSG00000173402.11	DAG1	4.47	0.008945	dystroglycan 1(DAG1)	GO:0002011~morphogenesis of an epithelial sheet,GO:0006493~protein O-linked glycosylation,GO:0006509~membrane protein ectodomain proteolysis,GO:0006607~NLS-bearing protein import into nucleus,GO:0007016~cytoskeletal anchoring at plasma membrane,GO:0010470~regulation of gastrulation,GO:0010717~regulation of epithelial to mesenchymal transition,GO:0016340~calcium-dependent cell-matrix adhesion,GO:0…	GO:0001618~virus receptor activity,GO:0002162~dystroglycan binding,GO:0003779~actin binding,GO:0005509~calcium ion binding,GO:0005515~protein binding,GO:0008307~structural constituent of muscle,GO:0015631~tubulin binding,GO:0017166~vinculin binding,GO:0032403~protein complex binding,GO:0042169~SH2 domain binding,GO:0043237~laminin-1 binding,GO:0051393~alpha-actinin binding,	hsa04512:ECM-receptor interaction,hsa05410:Hypertrophic cardiomyopathy (HCM),hsa05412:Arrhythmogenic right ventricular cardiomyopathy (ARVC),hsa05414:Dilated cardiomyopathy,hsa05416:Viral myocarditis,
ENST00000396024.7	ENSG00000182718.16	ANXA2	1.69	0.012	annexin A2(ANXA2)	GO:0001525~angiogenesis,GO:0001765~membrane raft assembly,GO:0001921~positive regulation of receptor recycling,GO:0001934~positive regulation of protein phosphorylation,GO:0002091~negative regulation of receptor internalization,GO:0006900~membrane budding,GO:0007589~body fluid secretion,GO:0030199~collagen fibril organization,GO:0031340~positive regulation of vesicle fusion,GO:0032804~negative re…	GO:0002020~protease binding,GO:0004859~phospholipase inhibitor activity,GO:0005509~calcium ion binding,GO:0005515~protein binding,GO:0005544~calcium-dependent phospholipid binding,GO:0005546~phosphatidylinositol-4,5-bisphosphate binding,GO:0008092~cytoskeletal protein binding,GO:0017137~Rab GTPase binding,GO:0019834~phospholipase A2 inhibitor activity,GO:0030546~receptor activator activity,GO:004…
ENST00000449975.1	ENSG00000074054.18	CLASP1	3.8	0.01392	cytoplasmic linker associated protein 1(CLASP1)	GO:0000086~G2/M transition of mitotic cell cycle,GO:0000226~microtubule cytoskeleton organization,GO:0001578~microtubule bundle formation,GO:0006903~vesicle targeting,GO:0007020~microtubule nucleation,GO:0007026~negative regulation of microtubule depolymerization,GO:0007030~Golgi organization,GO:0007052~mitotic spindle organization,GO:0007062~sister chromatid cohesion,GO:0007163~establishment or …	GO:0002162~dystroglycan binding,GO:0005515~protein binding,GO:0008017~microtubule binding,GO:0043515~kinetochore binding,GO:0051010~microtubule plus-end binding,
ENST00000424488.5	ENSG00000066248.14	NGEF	3.66	0.02479	neuronal guanine nucleotide exchange factor(NGEF)	GO:0035023~regulation of Rho protein signal transduction,GO:0043065~positive regulation of apoptotic process,GO:0043087~regulation of GTPase activity,GO:0043547~positive regulation of GTPase activity,GO:0048013~ephrin receptor signaling pathway,GO:0051056~regulation of small GTPase mediated signal transduction,GO:0061002~negative regulation of dendritic spine morphogenesis,	GO:0005085~guanyl-nucleotide exchange factor activity,GO:0005089~Rho guanyl-nucleotide exchange factor activity,	hsa04360:Axon guidance,
ENST00000462014.2	ENSG00000145103.13	ILDR1	6.24	0.02701	immunoglobulin like domain containing receptor 1(ILDR1)	GO:0006898~receptor-mediated endocytosis,GO:0090277~positive regulation of peptide hormone secretion,	GO:0070506~high-density lipoprotein particle receptor activity,
ENST00000526501.5	ENSG00000005801.16	ZNF195	3.21	0.03314	zinc finger protein 195(ZNF195)	GO:0006351~transcription, DNA-templated,GO:0006355~regulation of transcription, DNA-templated,	GO:0000978~RNA polymerase II core promoter proximal region sequence-specific DNA binding,GO:0003676~nucleic acid binding,GO:0008270~zinc ion binding,GO:0046872~metal ion binding,
ENST00000589347.1 *	ENSG00000104853.15	CLPTM1	4.66	0.03731	CLPTM1, transmembrane protein(CLPTM1)	GO:0007275~multicellular organism development,GO:0030154~cell differentiation,GO:0033081~regulation of T cell differentiation in thymus,	GO:0005515~protein binding,
ENST00000342935.7	ENSG00000085117.11	CD82	5.78	0.0413	CD82 molecule(CD82)	GO:0007166~cell surface receptor signaling pathway,	GO:0005515~protein binding,	hsa04115:p53 signaling pathway,
* Nonsense mediated decay

## Sheet: Down
Down-Regulated Transcripts in OB vs CO samples
Ensembl transcript Id	Ensembl Gene Id	Gene Symbol	log2FoldChange	padj	Gene Name	GOTERM_BP_DIRECT	GOTERM_MF_DIRECT	KEGG_PATHWAY
ENST00000415288.6	ENSG00000065361.15	ERBB3	-24.5565	4.66002e-26	erb-b2 receptor tyrosine kinase 3(ERBB3)	GO:0000165~MAPK cascade,GO:0003197~endocardial cushion development,GO:0007162~negative regulation of cell adhesion,GO:0007165~signal transduction,GO:0007169~transmembrane receptor protein tyrosine kinase signaling pathway,GO:0007422~peripheral nervous system development,GO:0007507~heart development,GO:0009968~negative regulation of signal transduction,GO:0010628~positive regulation of gene expres…	GO:0004672~protein kinase activity,GO:0004713~protein tyrosine kinase activity,GO:0004714~transmembrane receptor protein tyrosine kinase activity,GO:0004716~receptor signaling protein tyrosine kinase activity,GO:0004888~transmembrane signaling receptor activity,GO:0005088~Ras guanyl-nucleotide exchange factor activity,GO:0005515~protein binding,GO:0005524~ATP binding,GO:0019838~growth factor bind…	hsa04012:ErbB signaling pathway,hsa04020:Calcium signaling pathway,hsa05205:Proteoglycans in cancer,hsa05206:MicroRNAs in cancer,
ENST00000357797.9	ENSG00000198408.13	MGEA5	-24.0754	2.58818e-17	meningioma expressed antigen 5 (hyaluronidase)(MGEA5)	GO:0006044~N-acetylglucosamine metabolic process,GO:0006516~glycoprotein catabolic process,GO:0006517~protein deglycosylation,	GO:0004415~hyalurononglucosaminidase activity,GO:0016231~beta-N-acetylglucosaminidase activity,	hsa04931:Insulin resistance,
ENST00000382452.6	ENSG00000071127.16	WDR1	-24.5845	1.31254e-12	WD repeat domain 1(WDR1)	GO:0002446~neutrophil mediated immunity,GO:0002576~platelet degranulation,GO:0007605~sensory perception of sound,GO:0008360~regulation of cell shape,GO:0030043~actin filament fragmentation,GO:0030220~platelet formation,GO:0030834~regulation of actin filament depolymerization,GO:0030836~positive regulation of actin filament depolymerization,GO:0030865~cortical cytoskeleton organization,GO:0040011~…	GO:0051015~actin filament binding,
ENST00000553915.5 *	ENSG00000100462.15	PRMT5	-7.43036	5.01102e-05	protein arginine methyltransferase 5(PRMT5)	GO:0000387~spliceosomal snRNP assembly,GO:0006353~DNA-templated transcription, termination,GO:0006355~regulation of transcription, DNA-templated,GO:0007088~regulation of mitotic nuclear division,GO:0008283~cell proliferation,GO:0018216~peptidyl-arginine methylation,GO:0019918~peptidyl-arginine methylation, to symmetrical-dimethyl arginine,GO:0032922~circadian regulation of gene expression,GO:0035…	GO:0001046~core promoter sequence-specific DNA binding,GO:0003714~transcription corepressor activity,GO:0005515~protein binding,GO:0008168~methyltransferase activity,GO:0008327~methyl-CpG binding,GO:0008469~histone-arginine N-methyltransferase activity,GO:0016274~protein-arginine N-methyltransferase activity,GO:0032403~protein complex binding,GO:0035243~protein-arginine omega-N symmetric methyltr…	hsa03013:RNA transport,
ENST00000441673.2	ENSG00000274049.4	INO80B-WBP1	-7.08273	0.00148198	INO80B-WBP1 readthrough (NMD candidate)(INO80B-WBP1)	GO:0006338~chromatin remodeling,GO:0006355~regulation of transcription, DNA-templated,
ENST00000333681.4	ENSG00000171791.12	BCL2	-1.818	0.00400461	BCL2, apoptosis regulator(BCL2)	GO:0000209~protein polyubiquitination,GO:0001503~ossification,GO:0001541~ovarian follicle development,GO:0001656~metanephros development,GO:0001658~branching involved in ureteric bud morphogenesis,GO:0001662~behavioral fear response,GO:0001782~B cell homeostasis,GO:0001836~release of cytochrome c from mitochondria,GO:0001952~regulation of cell-matrix adhesion,GO:0002320~lymphoid progenitor cell d…	GO:0002020~protease binding,GO:0005515~protein binding,GO:0008134~transcription factor binding,GO:0015267~channel activity,GO:0016248~channel inhibitor activity,GO:0031625~ubiquitin protein ligase binding,GO:0042802~identical protein binding,GO:0042803~protein homodimerization activity,GO:0043565~sequence-specific DNA binding,GO:0046982~protein heterodimerization activity,GO:0051434~BH3 domain bi…	hsa04064:NF-kappa B signaling pathway,hsa04066:HIF-1 signaling pathway,hsa04071:Sphingolipid signaling pathway,hsa04141:Protein processing in endoplasmic reticulum,hsa04151:PI3K-Akt signaling pathway,hsa04210:Apoptosis,hsa04261:Adrenergic signaling in cardiomyocytes,hsa04510:Focal adhesion,hsa04722:Neurotrophin signaling pathway,hsa04725:Cholinergic synapse,hsa05014:Amyotrophic lateral sclerosis …
ENST00000633485.1 *	ENSG00000140575.12	IQGAP1	-1.73469	0.00823017	IQ motif containing GTPase activating protein 1(IQGAP1)	GO:0001817~regulation of cytokine production,GO:0007165~signal transduction,GO:0007173~epidermal growth factor receptor signaling pathway,GO:0008543~fibroblast growth factor receptor signaling pathway,GO:0034260~negative regulation of GTPase activity,GO:0035305~negative regulation of dephosphorylation,GO:0036120~cellular response to platelet-derived growth factor stimulus,GO:0043087~regulation of…	GO:0005095~GTPase inhibitor activity,GO:0005096~GTPase activator activity,GO:0005509~calcium ion binding,GO:0005515~protein binding,GO:0005516~calmodulin binding,GO:0005547~phosphatidylinositol-3,4,5-trisphosphate binding,GO:0019901~protein kinase binding,GO:0019903~protein phosphatase binding,GO:0019904~protein domain specific binding,GO:0032403~protein complex binding,GO:0043539~protein serine/…	hsa04520:Adherens junction,hsa04810:Regulation of actin cytoskeleton,hsa05205:Proteoglycans in cancer,
ENST00000227214.10	ENSG00000021300.13	PLEKHB1	-1.23042	0.0116561	pleckstrin homology domain containing B1(PLEKHB1)	GO:0007275~multicellular organism development,GO:0007602~phototransduction,GO:0045595~regulation of cell differentiation,	GO:0004871~signal transducer activity,GO:0005515~protein binding,
ENST00000370532.3	ENSG00000184258.6	CDR1	-2.53017	0.0116561	cerebellar degeneration related protein 1(CDR1)		GO:0005515~protein binding,
ENST00000449045.7	ENSG00000131238.17	PPT1	-1.37324	0.0139157	palmitoyl-protein thioesterase 1(PPT1)	GO:0002084~protein depalmitoylation,GO:0006898~receptor-mediated endocytosis,GO:0006907~pinocytosis,GO:0007042~lysosomal lumen acidification,GO:0007268~chemical synaptic transmission,GO:0007269~neurotransmitter secretion,GO:0007399~nervous system development,GO:0007420~brain development,GO:0007601~visual perception,GO:0007625~grooming behavior,GO:0008306~associative learning,GO:0008344~adult loco…	GO:0005515~protein binding,GO:0008474~palmitoyl-(protein) hydrolase activity,GO:0016290~palmitoyl-CoA hydrolase activity,	hsa00062:Fatty acid elongation,hsa01100:Metabolic pathways,hsa01212:Fatty acid metabolism,hsa04142:Lysosome,
ENST00000566584.5	ENSG00000172775.16	FAM192A	-5.59254	0.0139157	family with sequence similarity 192 member A(FAM192A)		GO:0005515~protein binding,
ENST00000380702.6	ENSG00000065989.15	PDE4A	-1.21609	0.014582	phosphodiesterase 4A(PDE4A)	GO:0006198~cAMP catabolic process,GO:0007165~signal transduction,GO:0007608~sensory perception of smell,GO:0010738~regulation of protein kinase A signaling,GO:0035690~cellular response to drug,GO:0043949~regulation of cAMP-mediated signaling,	GO:0004114~3',5'-cyclic-nucleotide phosphodiesterase activity,GO:0004115~3',5'-cyclic-AMP phosphodiesterase activity,GO:0005515~protein binding,GO:0030552~cAMP binding,GO:0046872~metal ion binding,	hsa00230:Purine metabolism,hsa04024:cAMP signaling pathway,hsa05032:Morphine addiction,
ENST00000374788.7	ENSG00000148498.15	PARD3	-8.32385	0.0232384	par-3 family cell polarity regulator(PARD3)	GO:0006461~protein complex assembly,GO:0006612~protein targeting to membrane,GO:0007049~cell cycle,GO:0007163~establishment or maintenance of cell polarity,GO:0007179~transforming growth factor beta receptor signaling pathway,GO:0007205~protein kinase C-activating G-protein coupled receptor signaling pathway,GO:0007409~axonogenesis,GO:0008356~asymmetric cell division,GO:0010801~negative regulatio…	GO:0005515~protein binding,GO:0005546~phosphatidylinositol-4,5-bisphosphate binding,GO:0005547~phosphatidylinositol-3,4,5-trisphosphate binding,GO:0019903~protein phosphatase binding,GO:0032266~phosphatidylinositol-3-phosphate binding,	hsa04015:Rap1 signaling pathway,hsa04062:Chemokine signaling pathway,hsa04080:Neuroactive ligand-receptor interaction,hsa04144:Endocytosis,hsa04390:Hippo signaling pathway,hsa04520:Adherens junction,hsa04530:Tight junction,
ENST00000424712.6	ENSG00000133056.13	PIK3C2B	-7.39447	0.0270111	phosphatidylinositol-4-phosphate 3-kinase catalytic subunit type 2 beta(PIK3C2B)	GO:0006661~phosphatidylinositol biosynthetic process,GO:0009267~cellular response to starvation,GO:0036092~phosphatidylinositol-3-phosphate biosynthetic process,GO:0043491~protein kinase B signaling,GO:0046854~phosphatidylinositol phosphorylation,GO:0048015~phosphatidylinositol-mediated signaling,GO:1905037~autophagosome organization,	GO:0001727~lipid kinase activity,GO:0005515~protein binding,GO:0005524~ATP binding,GO:0016301~kinase activity,GO:0016303~1-phosphatidylinositol-3-kinase activity,GO:0035005~1-phosphatidylinositol-4-phosphate 3-kinase activity,GO:0035091~phosphatidylinositol binding,	hsa00562:Inositol phosphate metabolism,hsa01100:Metabolic pathways,hsa04070:Phosphatidylinositol signaling system,
ENST00000433365.2	ENSG00000102575.10	ACP5	-1.05944	0.0270111	acid phosphatase 5, tartrate resistant(ACP5)	GO:0006771~riboflavin metabolic process,GO:0016311~dephosphorylation,GO:0032496~response to lipopolysaccharide,GO:0032691~negative regulation of interleukin-1 beta production,GO:0032695~negative regulation of interleukin-12 production,GO:0032720~negative regulation of tumor necrosis factor production,GO:0032929~negative regulation of superoxide anion generation,GO:0034097~response to cytokine,GO:…	GO:0003993~acid phosphatase activity,GO:0008198~ferrous iron binding,GO:0008199~ferric iron binding,GO:0016787~hydrolase activity,	hsa04142:Lysosome,hsa04380:Osteoclast differentiation,hsa05323:Rheumatoid arthritis,
ENST00000532223.2	ENSG00000254709.7	IGLL5	-1.75404	0.0270111	immunoglobulin lambda like polypeptide 5(IGLL5)	GO:0006910~phagocytosis, recognition,GO:0006911~phagocytosis, engulfment,GO:0006958~complement activation, classical pathway,GO:0042742~defense response to bacterium,GO:0045087~innate immune response,GO:0050853~B cell receptor signaling pathway,GO:0050871~positive regulation of B cell activation,	GO:0003823~antigen binding,GO:0034987~immunoglobulin receptor binding,
ENST00000347559.6	ENSG00000160789.19	LMNA	-9.62731	0.0277633	lamin A/C(LMNA)	GO:0007077~mitotic nuclear envelope disassembly,GO:0007084~mitotic nuclear envelope reassembly,GO:0007517~muscle organ development,GO:0030334~regulation of cell migration,GO:0030951~establishment or maintenance of microtubule cytoskeleton polarity,GO:0034504~protein localization to nucleus,GO:0035105~sterol regulatory element binding protein import into nucleus,GO:0036498~IRE1-mediated unfolded p…	GO:0005198~structural molecule activity,GO:0005515~protein binding,	hsa05410:Hypertrophic cardiomyopathy (HCM),hsa05412:Arrhythmogenic right ventricular cardiomyopathy (ARVC),hsa05414:Dilated cardiomyopathy,
ENST00000325558.10	ENSG00000229859.9	PGA3	-5.92399	0.0313537	pepsinogen 3, group I (pepsinogen A)(PGA3)	GO:0006508~proteolysis,GO:0007586~digestion,GO:0044267~cellular protein metabolic process,	GO:0004190~aspartic-type endopeptidase activity,GO:0008233~peptidase activity,	hsa04974:Protein digestion and absorption,
ENST00000261652.6	ENSG00000240505.8	TNFRSF13B	-1.43554	0.0313537	TNF receptor superfamily member 13B(TNFRSF13B)	GO:0001782~B cell homeostasis,GO:0002244~hematopoietic progenitor cell differentiation,GO:0002250~adaptive immune response,GO:0007166~cell surface receptor signaling pathway,GO:0030889~negative regulation of B cell proliferation,GO:0033209~tumor necrosis factor-mediated signaling pathway,	GO:0004872~receptor activity,GO:0005515~protein binding,	hsa04060:Cytokine-cytokine receptor interaction,hsa04672:Intestinal immune network for IgA production,hsa05340:Primary immunodeficiency,
ENST00000456872.5	ENSG00000170892.10	TSEN34	-5.80932	0.0313537	tRNA splicing endonuclease subunit 34(TSEN34)	GO:0000379~tRNA-type intron splice site recognition and cleavage,GO:0006388~tRNA splicing, via endonucleolytic cleavage and ligation,GO:0006397~mRNA processing,GO:0090502~RNA phosphodiester bond hydrolysis, endonucleolytic,	GO:0000213~tRNA-intron endonuclease activity,GO:0003676~nucleic acid binding,GO:0016829~lyase activity,
ENST00000557301.2	ENSG00000182175.13	RGMA	-4.67718	0.0373088	repulsive guidance molecule family member a(RGMA)	GO:0001843~neural tube closure,GO:0010976~positive regulation of neuron projection development,GO:0030509~BMP signaling pathway,GO:0030510~regulation of BMP signaling pathway,GO:0045944~positive regulation of transcription from RNA polymerase II promoter,GO:0048671~negative regulation of collateral sprouting,GO:0048681~negative regulation of axon regeneration,	GO:0001948~glycoprotein binding,GO:0005515~protein binding,GO:0015026~coreceptor activity,GO:1990459~transferrin receptor binding,
ENST00000543093.1	ENSG00000182578.13	CSF1R	-1.61864	0.0377637	colony stimulating factor 1 receptor(CSF1R)	GO:0001934~positive regulation of protein phosphorylation,GO:0006954~inflammatory response,GO:0007165~signal transduction,GO:0007169~transmembrane receptor protein tyrosine kinase signaling pathway,GO:0007275~multicellular organism development,GO:0007411~axon guidance,GO:0008283~cell proliferation,GO:0008284~positive regulation of cell proliferation,GO:0008285~negative regulation of cell prolifer…	GO:0004714~transmembrane receptor protein tyrosine kinase activity,GO:0005011~macrophage colony-stimulating factor receptor activity,GO:0005019~platelet-derived growth factor beta-receptor activity,GO:0005524~ATP binding,GO:0019903~protein phosphatase binding,GO:0019955~cytokine binding,GO:0042803~protein homodimerization activity,	hsa04014:Ras signaling pathway,hsa04015:Rap1 signaling pathway,hsa04060:Cytokine-cytokine receptor interaction,hsa04151:PI3K-Akt signaling pathway,hsa04380:Osteoclast differentiation,hsa04640:Hematopoietic cell lineage,hsa05200:Pathways in cancer,hsa05202:Transcriptional misregulation in cancer,
ENST00000456643.5	ENSG00000135046.13	ANXA1	-2.11654	0.0388849	annexin A1(ANXA1)	GO:0000733~DNA strand renaturation,GO:0001780~neutrophil homeostasis,GO:0002250~adaptive immune response,GO:0002548~monocyte chemotaxis,GO:0002685~regulation of leukocyte migration,GO:0006909~phagocytosis,GO:0006954~inflammatory response,GO:0007165~signal transduction,GO:0007166~cell surface receptor signaling pathway,GO:0007187~G-protein coupled receptor signaling pathway, coupled to cyclic nucl…	GO:0003697~single-stranded DNA binding,GO:0003727~single-stranded RNA binding,GO:0004386~helicase activity,GO:0004859~phospholipase inhibitor activity,GO:0005102~receptor binding,GO:0005198~structural molecule activity,GO:0005509~calcium ion binding,GO:0005515~protein binding,GO:0005543~phospholipid binding,GO:0005544~calcium-dependent phospholipid binding,GO:0019834~phospholipase A2 inhibitor ac…
ENST00000312175.6	ENSG00000175334.7	BANF1	-1.14836	0.0406536	barrier to autointegration factor 1(BANF1)	GO:0007077~mitotic nuclear envelope disassembly,GO:0007084~mitotic nuclear envelope reassembly,GO:0009615~response to virus,GO:0015074~DNA integration,GO:0051169~nuclear transport,GO:0075713~establishment of integrated proviral latency,	GO:0003677~DNA binding,GO:0005515~protein binding,GO:0008022~protein C-terminus binding,GO:0019899~enzyme binding,GO:0042803~protein homodimerization activity,GO:0047485~protein N-terminus binding,
ENST00000514122.5	ENSG00000138698.14	RAP1GDS1	-4.02485	0.0451488	Rap1 GTPase-GDP dissociation stimulator 1(RAP1GDS1)	GO:0007264~small GTPase mediated signal transduction,GO:0014829~vascular smooth muscle contraction,GO:0031034~myosin filament assembly,GO:0032471~negative regulation of endoplasmic reticulum calcium ion concentration,GO:0043547~positive regulation of GTPase activity,GO:0051561~positive regulation of mitochondrial calcium ion concentration,	GO:0005096~GTPase activator activity,GO:0005515~protein binding,
* Nonsense mediated decay
